# Supplementary material for: Characteristics of the Gut Microbiota Composition of the Arctic Zone Residents in the Far Eastern Region
Source: Biomedicines. 2024 Oct 28;12(11):2472. doi: 10.3390/biomedicines12112472 (PMC11591809; doi:10.3390/biomedicines12112472)
Supplement: Supplementary file 1 [file biomedicines-12-02472-s001.zip]

Archive with 2 entries (2 files):
- biomedicines-3197276-supplementary.pdf
- Microbiota Donor Questionnaire.pdf
